# Supplementary material for: FADS1 and FADS2 Gene Polymorphisms Modulate the Relationship of Omega-3 and Omega-6 Fatty Acid Plasma Concentrations in Gestational Weight Gain: A NISAMI Cohort Study
Source: Nutrients. 2022 Mar 2;14(5):1056. doi: 10.3390/nu14051056 (PMC8912382; doi:10.3390/nu14051056)
Supplement: Supplementary file 1 [file nutrients-14-01056-s001.zip]

Archive with 1 entries (1 files):
- nutrients-1549456-Supplementary Materials.pdf
